# Supplementary material for: Prognostic value of the C-reactive protein to albumin ratio in colorectal cancer: an updated systematic review and meta-analysis
Source: World J Surg Oncol. 2021 May 1;19:139. doi: 10.1186/s12957-021-02253-y (PMC8088626; doi:10.1186/s12957-021-02253-y)
Supplement: Supplementary file 3 — Additional file 3: Table S1. The confounding factors extracted from studies investigating pre-treatment C-reactive protein to albumin ratio on survival in colorectal cancer patients [file 12957_2021_2253_MOESM3_ESM.xlsx]

## Sheet: 工作表1
Author	Year	Analysis	Counfounding factors
Ishizuka	2016	MV	Gender, tumor size, tumor type, differentiation, WBC, PLT, CEA, CA199, NLR, GPS, stage
Shibutani	2016	MV	unresectable tumor, number of organ with metasrasis, CEA, moleular target therapy, NLR
Shibutani	2016	MV	T stage, tumor size, Histology type (-for CSS), LVI, N stage
Solaini	2016	UV	Age, PreCRP in mGPS0
Haruki	2017	MV	LN number, tumor number, ACT
Ide	2017	MV	ypStage, Vascular invasion, CEA, mGPS; preStage, ypStage, vascular invasion, CEA
Dolan	2018	MV	TNM, NLR, PLR, LMR, NPS, mGPS
Climent	2019	UV	NA
Shibutani	2019	MV	primary tumor location, mets organ numbers
Sakamoto	2020	MV	tumor number, CEA, CA199, Age
Son	2020	UV	NA
Suzuki	2020	MV	Age, sex, pathology type, T stage, N stage, LVI, ACT
Ni	2016	MV	metastatic number, GPS, mGPS, NLR, PLR, MLR
Zhou	2018	MV	sex, age, TNM stage, tumor differentiation, histological type, circumferential resection margin status, neoadjuvant therapy and postoperative adjunctive therapy
Tominaga	2016	UV	NA
