# Supplementary material for: Prognostic value of the C-reactive protein to albumin ratio in colorectal cancer: an updated systematic review and meta-analysis
Source: World J Surg Oncol. 2021 May 1;19:139. doi: 10.1186/s12957-021-02253-y (PMC8088626; doi:10.1186/s12957-021-02253-y)
Supplement: Supplementary file 4 — Additional file 4: Table S2. Scores of the eligible studies according to the Newcastle-Ottawa Scale [file 12957_2021_2253_MOESM4_ESM.xlsx]

## Sheet: 工作表1
Author	Year	Selection				Comparability	Exposure			NOS
		Representativeness of the exposed cohort	Selection of the nonexposed cohor	Ascertainment of exposure	Demonstration that the outcome of interest was not present at the start of the study	Comparability of cohorts on the basis of the design or analysis	Assessment of outcome	Was follow-up long enough for outcomes to occur	Adequacy of the follow-up of cohorts
Ishizuka	2016	1	0	1	1	2	1	1	1	8
Shibutani	2016	1	0	1	1	2	1	1	1	8
Shibutani (2)	2016	1	0	1	1	2	1	1	1	8
Solaini	2016	1	0	1	1	1	1	1	1	7
Haruki	2017	1	0	1	1	2	1	1	1	8
Ide	2017	1	0	1	1	2	1	1	1	8
Dolan	2018	1	0	1	1	1	1	1	1	7
Climent	2019	1	0	0	1	1	1	1	1	6
Shibutani	2019	1	0	1	1	2	1	1	1	8
Sakamoto	2020	1	0	1	1	2	1	1	1	8
Son	2020	1	0	1	1	1	1	1	1	7
Suzuki	2020	1	0	1	1	2	1	1	1	8
Ni	2016	1	0	1	1	2	1	1	1	8
Zhou	2018	1	0	1	1	2	1	1	1	8
Tominaga	2016	1	0	1	1	1	1	1	1	7
