# Supplementary material for: Prognostic value of the C-reactive protein to albumin ratio in colorectal cancer: an updated systematic review and meta-analysis
Source: World J Surg Oncol. 2021 May 1;19:139. doi: 10.1186/s12957-021-02253-y (PMC8088626; doi:10.1186/s12957-021-02253-y)
Supplement: Supplementary file 5 — Additional file 5: Table S3. The detail of retrieving clinicao-pathology factors associated with high pre-treatment CAR [file 12957_2021_2253_MOESM5_ESM.xlsx]

## Sheet: 工作表1
Features	High CAR		Low CAR
	n	Total	n	total
Age, > mean vs. < mean
Ishizuka, 2016	281	366	177	261
Shibutani, 2016	17	36	29	63
Shibutani, 2019	8	19	11	21
Ni, 2016	16	45	20	103
Gender, Male vs. Female
Ishizuka, 2016	253	366	147	261
Shibutani, 2016	21	36	36	63
Haruki, 2017	40	59	36	47
Tominaga, 2016	20	30	59	106
Shibutani, 2019	15	19	10	21
Suzuki, 2020	409	721	280	582
Ni, 2016	32	45	65	103
Tumor location, colon vs. rectum
Ishizuka, 2016	267	366	151	261
Shibutani, 2016	21	36	36	63
Haruki, 2017	37	59	29	47
Tominaga, 2016	27	30	69	106
Ni, 2016	36	45	68	103
Tumor location, Right vs. Left
Tominaga, 2016	12	27	21	69
Shibutani, 2019	3	19	8	21
Suzuki, 2020	294	721	214	582
Differenciation, poor vs. moderate/well
Ishizuka, 2016	30	366	14	261
Shibutani, 2016	3	30	9	60
Shibutani, 2016 (2)	31	355	22	339
Tominaga, 2016	4	30	8	106
Suzuki, 2020	63	721	27	582
Stage, III/IV vs. I/II
Ishizuka, 2016	218	366	104	261
Tominaga, 2016	28	30	87	106
pre-Tx CEA, High vs. low
Ishizuka, 2016	152	366	42	261
Shibutani, 2016	31	35	53	62
Suzuki, 2020	246	721	146	582
Tumor size, > 50mm
Ishizuka, 2016	205	366	67	261
Lymphatic invasion
Ishizuka, 2016	304	366	194	261
Shibutani, 2016 (2)	215	355	198	336
Tominaga, 2016	18	20	102	106
Suzuki, 2020	275	721	263	582
mGPS, 1 vs. 0
Ishizuka, 2016	140	262	37	261
Shibutani, 2016	21	27	0	63
Shibutani, 2016 (2)	45	327	0	347
Haruki, 2017	9	53	0	47
Tominaga, 2016	12	25	7	106
NLR. High vs. Low
Ishizuka, 2016	192	366	68	193
Shibutani, 2016	22	35	18	59
